# Supplementary material for: Polymer Entanglement-Induced Hydrogel Adhesion
Source: Gels. 2024 Dec 13;10(12):822. doi: 10.3390/gels10120822 (PMC11675780; doi:10.3390/gels10120822)
Supplement: Supplementary file 1 [file gels-10-00822-s001.zip]

Archive with 2 entries (2 files):
- gels-3305055-Movie S1.mp4
- gels-3305055-supplementary.pdf
